# Supplementary material for: Peer review reduces spin in PCORI research reports
Source: Res Integr Peer Rev. 2021 Dec 1;6:16. doi: 10.1186/s41073-021-00119-1 (PMC8638354; doi:10.1186/s41073-021-00119-1)
Supplement: Supplementary file 1 — Additional file 1:. Appendix [file 41073_2021_119_MOESM1_ESM.zip]

Archive with 6 entries (6 files):
- Appendix_01_DFRR_independent_rating_form.pdf
- Appendix_02_Article_publication_information_form.pdf
- Appendix_03_Article_Information_Form.pdf
- Appendix_04_Article_independent_rating_form.pdf
- Appendix_05_DFRR_reconciled_rating_form.pdf
- Appendix_06_Article_reconciled_rating_form.pdf
